# Supplementary material for: Functional Modulation of Gut Microbiota and Blood Parameters in Diabetic Rats Following Dietary Intervention with Free or Immobilized Pediococcus acidilactici SK Cells on Pistachio Nuts
Source: Nutrients. 2024 Dec 6;16(23):4221. doi: 10.3390/nu16234221 (PMC11644729; doi:10.3390/nu16234221)
Supplement: Supplementary file 1 [file nutrients-16-04221-s001.zip]

Archive with 1 entries (1 files):
- nutrients-3281870-supplementary.pdf
